# Supplementary material for: Antifungal Activity of Hop Leaf Extracts and Xanthohumol on Two Strains of Venturia inaequalis with Different Sensitivities to Triazoles
Source: Microorganisms. 2023 Jun 17;11(6):1605. doi: 10.3390/microorganisms11061605 (PMC10300927; doi:10.3390/microorganisms11061605)
Supplement: Supplementary file 1 [file microorganisms-11-01605-s001.zip]

Archive with 1 entries (1 files):
- microorganisms-2445732-supplementary.pdf
